# Supplementary material for: Dietary Intake and Status of Vitamin B12 in Slovenian Population
Source: Nutrients. 2022 Jan 13;14(2):334. doi: 10.3390/nu14020334 (PMC8781642; doi:10.3390/nu14020334)
Supplement: Supplementary file 1 [file nutrients-14-00334-s001.zip]

Archive with 1 entries (1 files):
- nutrients-1542890-supplementary-done.pdf
